# Supplementary material for: The Role of Extracellular Vesicles in the Development of a Cancer Stem Cell Microenvironment Niche and Potential Therapeutic Targets: A Systematic Review
Source: Cancers (Basel). 2021 May 18;13(10):2435. doi: 10.3390/cancers13102435 (PMC8157362; doi:10.3390/cancers13102435)
Supplement: Supplementary file 1 [file cancers-13-02435-s001.zip]

Archive with 1 entries (1 files):
- cancers-1164604-supplementary-final-final.pdf
